# Supplementary material for: Evaluation of Flour Safety Messages on Commercially Available Packages: An Eye-Tracking Study
Source: Foods. 2022 Sep 27;11(19):2997. doi: 10.3390/foods11192997 (PMC9563750; doi:10.3390/foods11192997)
Supplement: Supplementary file 1 [file foods-11-02997-s001.zip]

Archive with 1 entries (1 files):
- foods-1898178-supplementary.pdf
